# Supplementary material for: Dynamic spatial coding in parietal cortex mediates tactile-motor transformation
Source: Nat Commun. 2023 Jul 27;14:4532. doi: 10.1038/s41467-023-39959-4 (PMC10374589; doi:10.1038/s41467-023-39959-4)
Supplement: Supplementary file 4 — Source Data [file 41467_2023_39959_MOESM4_ESM.xlsx]

## Sheet: Figure 3b
Figure 3b
ROI	L-S1f	L-ins	L-SPL	R-S1-f	R-M1/S1	R-IPL/S2	R-PMd		Participant Sex/Gender
Participant decoding accuracies	52.2273	51.3091	50.1106	50.2621	50.8333	54.9788	52.4939		M
	52.0091	52.6515	53.2227	52.8439	51.9576	53.4424	52.9414		F
	53.8273	52.3091	54.9939	53.5727	55.8485	53.6546	55.6586		M
	52.7818	52.9849	51.7258	53.1333	53.2333	52.8667	52.9576		F
	55.1151	56.3788	55.7258	58.5212	51.7333	53.397	53.4404		F
	51.4697	57.2273	52.3439	52.2333	53.6242	52.0849	53.7525		F
	61.2394	56.6333	54.8758	61.9121	52.7636	52.0121	56.2323		M
	56.6636	63.2576	58.4864	55.5652	57.697	55.7242	59.1414		M
	53.4485	52.1576	52.9333	52.5303	50.3273	52.1212	50.0596		M
	54.4697	55.5212	54.8985	55.4682	55.4636	54.8182	53.2475		F
	51.0212	55.6454	50.7803	51.2864	54.1424	54.4061	50.8758		F
	54.4303	55.3152	56.1091	57.803	54.4515	52.9849	54.4505		F
	54.4849	52.7576	61.5	56.5182	56.797	52.5121	53.7727		M
	54.1454	60.1758	55.4758	52.9333	55.4455	54.5424	56.4727		M
	49.8667	50.9455	52.3818	53.5667	53.1818	53.4091	53.6242		M
	55.1546	54.5545	56.75	58.447	55.1303	54.5273	56.0929		F
Mean accuracy across participants	53.8972	54.989	54.5196	54.7873	53.9144	53.5926	54.0759
Participant confidence intervals	0.827349	0.600151	0.468182	0.713674	0.757803	0.718636	0.747551		M
	0.512348	0.712197	0.60303	0.312235	0.50303	0.403182	0.514268		F
	1.18235	0.451591	0.92428	0.856629	0.894167	0.663788	0.84452		M
	0.694015	0.697121	0.395606	0.700265	0.384924	0.784924	0.343586		F
	0.58803	0.53947	0.480341	0.816705	0.618561	0.621212	0.536439		F
	0.491061	0.785	1.17928	0.551742	0.891591	1.02439	0.956818		F
	1.97636	0.954621	0.757727	0.945568	0.545606	0.533485	0.485985		M
	1.18811	0.860833	0.797121	0.971364	1.26674	1.03962	0.914394		M
	0.678939	1.12742	0.726023	0.667083	0.687955	0.894167	0.369773		M
	0.512273	0.627424	0.5	0.497121	2.06689	0.609167	0.638561		F
	1.0728	0.494015	0.816932	1.51114	0.651667	1.02432	0.493005		F
	1.11826	0.866742	0.892652	0.721553	1.07614	1.44561	0.771717		F
	0.736439	1.31833	1.08799	0.807614	1.22159	0.918409	0.700177		M
	1.50667	0.897197	0.836553	0.457614	0.918333	1.62727	0.916237		M
	0.466818	0.969849	0.739545	1.14576	0.684924	0.918258	0.656616		M
	0.866818	0.609167	0.62125	1.04	0.506288	0.694091	0.703232		F

## Sheet: Figure 4b
Figure 4b
ROI	R-mIPS		Participant Sex/Gender
Participant decoding accuracies	54.0879		M
	51.3394		F
	54.35		M
	52.797		F
	54.0151		F
	57.2106		F
	53.9258		M
	61.8303		M
	51.7454		M
	55.4318		F
	51.0773		F
	58.7136		F
	53.5258		M
	52.1197		M
	54.8727		M
	53.403		F
Mean accuracy across participants	54.4
Participant confidence intervals	0.713939		M
	0.678939		F
	0.501553		M
	0.453258		F
	0.641023		F
	0.812121		F
	0.657689		M
	0.777311		M
	0.548561		M
	0.698561		F
	0.394015		F
	1.36674		F
	0.683409		M
	0.58803		M
	0.833599		M
	0.592538		F

## Sheet: Figure 5b
Figure 5b
ROI	L-M1h	L-S1h	L-S1f	L-PMd	L-SMA	L-preSMA	L-aIPS	L-SPL	L-SPOC	R-M1h	R-S1h	R-S1f	R-PMd	R-SMA	R-SPL	R-V5		Participant Sex/Gender
Participant decoding accuracies	57.1394	59.9849	54.3454	50.3333	56.0576	51.6151	51.3758	54.9897	55.6596	53.303	51.4242	56.3485	55.6636	55.4455	55.5242	54.9909		M
	51.8576	50.6606	51.0515	51.4697	54.5091	53.4151	48.9485	48.3079	51.0778	51.3697	49.4303	51.9	50.7364	55.097	50.8018	50.0091		F
	57.0151	58.7394	65.8758	62.3	52.9727	53.9091	57.5046	59.5691	56.5818	55.2454	57.6151	65.7697	59.2576	55.6091	59.7806	54.203		M
	56.9788	56.797	57.2	57.4515	51.6697	53.7939	57.0121	56.4382	53.8747	52.5545	53.2667	53.3849	52.9636	50.9515	51.5685	52.7667		F
	56.097	59.197	54.6697	56.2879	57.2879	56.1667	58.3091	53.5727	53.6232	54.0909	52.497	55.4242	53.9424	54.4667	53.56	52.1939		F
	58.3303	54.8121	53.4818	59.9121	55.9697	56.1848	56.2773	55.3364	54.0727	50.9667	49.7333	54.2152	54.0333	52.0212	53.4455	57.9303		F
	56.3849	56.1394	56.097	54.1364	55.9364	54.9151	53.5758	55.2182	54.3353	52.7546	55.1333	58.0545	55.9545	56.0636	58.3715	54.5151		M
	61.8182	62	60.3212	65.1485	63.1242	59.9879	60.9015	62.7133	57.4909	62.5212	61.3273	62	65.7485	60.5697	62.0424	56.7182		M
	50.7091	53.9	53.3152	50.5333	53.5485	56.5273	58.3515	52.7067	54.1131	54.7091	58.8273	56.6485	52.7121	55.9242	55.5915	54.7788		M
	62.9091	59.9697	57.9394	67.3909	70.503	70.2061	61.1909	56.7642	52.2939	56.5939	58.3939	57.8061	52.9	69.3091	55.9715	52.3909		F
	59.2909	57.5242	59.8576	65.6303	64.9545	62.6848	55.6182	58.357	56.0859	53.1273	55.5909	57.0273	57.003	62.2364	53.8794	55.3576		F
	58.8273	59.3697	55.1848	53.3152	54.2788	55.3758	56.8227	54.977	51.0515	51.6182	54.1	56.6636	51.5333	54.3091	55.037	51.4212		F
	63.8879	61.2636	64.2758	61.9727	57.9333	57.4	54.0424	61.0642	54.2859	62.8394	57.6515	63.1061	61.6242	55.8333	60.2661	51.3818		M
	56.5455	51.8242	66.9424	56.203	55.6	51.0273	54.5151	58.5067	52.6859	58.8909	59.6848	66.9424	55.897	54.4151	58.2618	54.3182		M
	59.897	61.2606	57.8909	57.5394	55.7758	54.6939	58.3288	57.4358	54.096	53.6606	54.7424	56.2667	55.0121	53.497	56.9479	52.4424		M
	62.8939	63.2697	56.8515	64.7576	60.3939	60.0788	58.6212	57.2612	54.3192	56.0091	56.9697	56.4485	59.3	59.7303	55.2479	54.9151		F
Mean accuracy across participants	58.1614	57.9195	57.8313	58.3989	57.5322	56.7489	56.3372	56.4511	54.103	55.0159	55.3992	58.0004	55.8926	56.5924	56.0186	53.7708
Participant confidence intervals	1.61576	1.47311	0.882424	0.530455	1.5828	0.569848	1.10186	0.562712	0.672778	1.04258	1.11227	1.54939	0.306136	1.1125	0.843212	0.924394		M
	0.463864	0.679015	0.500076	0.748636	0.697045	0.403106	0.604735	0.411636	0.303207	0.427273	0.382045	0.269697	0.454621	0.706439	0.381954	0.339546		F
	0.803182	0.845682	2.04273	0.912424	0.997273	1.11242	1.0803	0.997833	0.839571	0.915985	0.539394	1.255	0.997273	0.515227	1.01889	0.691364		M
	1.42159	0.915227	0.963636	1.13341	0.551591	0.981894	0.607614	0.600151	0.55053	0.424242	0.400151	0.800152	0.918561	0.878939	0.364924	0.627348		F
	0.433409	0.887954	0.639621	0.782121	0.503258	0.915227	0.930341	0.652212	0.656894	0.727273	0.890909	0.790909	0.827576	0.845682	0.563121	0.679091		F
	0.87	1.43955	0.518182	0.554697	1.92182	2.10636	1.05189	0.364939	0.735353	0.609318	0.645606	1.00614	1.34015	0.618182	0.627379	0.515303		F
	0.775985	0.745606	0.778788	0.800152	1.2153	0.663864	0.804659	0.610394	0.945556	0.721364	0.890985	1.09409	0.766894	0.812121	0.782439	1.11818		M
	1.65803	1.04561	1.27614	1.25152	0.697045	1.04902	1.77144	0.627333	0.919318	1.7547	1.55788	1.47917	0.724394	0.885227	0.748121	0.812197		M
	0.375758	1.53083	1.2822	0.982197	0.785	1.21538	1.04765	0.459424	0.492071	1.11273	0.984924	0.760985	0.487879	1.33652	0.471591	0.569924		M
	1.99136	0.887954	0.7	1.44288	0.706288	0.703485	1.15314	0.440924	0.531364	0.506136	1.04583	0.879015	0.618333	1.07318	0.546712	1.16735		F
	0.636439	1.52773	0.866818	1.20333	0.991061	1.31871	0.56375	0.633364	0.857652	1.05795	0.836591	1.13962	1.01212	2.09727	0.487364	1.25773		F
	1.68606	1.63962	0.736515	1.22773	0.500227	0.466742	1.41542	0.483136	0.503056	0.460682	1.11242	1.05167	0.572727	0.821591	0.722485	0.612273		F
	0.697197	1.89114	2.42773	1.1425	0.691061	0.721439	1.10625	1.369	0.710278	0.860909	1.82523	2.54879	0.818333	0.442424	1.37956	0.84553		M
	0.748561	1.00038	1.34856	0.575909	1.14856	0.730379	0.639545	1.54252	1.27187	1.01545	1.20644	1.30053	1.00356	0.724545	1.27162	0.900227		M
	2.35182	1.45477	0.591061	1.12439	1.00924	0.372879	0.971477	0.409167	0.570758	0.833485	0.676136	1.57606	0.621288	0.754621	0.71103	0.439545		M
	0.963788	1.96076	1.15811	1.6247	0.964167	0.636364	0.634924	0.549439	1.20444	0.78197	1.43636	1.27015	0.794167	0.824242	0.846197	0.527803		F

## Sheet: Figure 6b
Figure 6b
ROI	L-SPL	L-SPOC	R-SPL		participant sex (as reported by the participant)
Participant decoding accuracies	52.255	55.7121	54.3954		F
	54.7662	57.5849	52.4106		F
	56.4722	55.9303	55.9076		M
	57.0768	55.4	56.0303		F
	54.2722	51.8333	52.0151		F
	53.9076	49.6788	52.3152		F
	56.2702	56.9273	56.2894		M
	54.0879	53.7546	54.0167		M
	53.6949	55.2909	53.1924		F
	51.3389	51.2242	51.7894		F
	49.6702	49.0636	51.9924		F
	53.4798	52.3939	51.8773		F
	53.299	50.7182	52.1485		M
	56.6702	59.4576	56.4591		M
	52.0333	52.7485	54.1803		M
	55.7045	55.0606	54.9864		F
Mean accuracy across participants	54.0624	53.9237	53.7504
Participant confidence intervals	0.546073	0.642576	0.909167		F
	0.480341	0.957803	0.748561		F
	0.447121	1.19742	0.862462		M
	0.413699	1.08795	0.944318		F
	0.520871	0.390985	0.524356		F
	0.501679	0.718333	0.733409		F
	0.652045	1.04568	0.425833		M
	0.389482	0.466667	0.807689		M
	0.571389	0.582045	0.77125		F
	0.283409	0.669697	0.307614		F
	0.329886	0.593939	0.636477		F
	0.337475	0.675909	0.91553		F
	0.44197	0.527424	0.341023		M
	0.596515	1.37902	0.683485		M
	0.486503	0.597121	0.572765		M
	0.410177	0.985227	1.04765		F
